# Supplementary material for: Molecular epidemiology and drug sensitivity of Mycobacterium tuberculosis in homeless individuals in the Addis Ababa city, Ethiopia
Source: Sci Rep. 2023 Dec 4;13:21370. doi: 10.1038/s41598-023-48407-8 (PMC10695943; doi:10.1038/s41598-023-48407-8)
Supplement: Supplementary file 5 — Supplementary Information 5. [file 41598_2023_48407_MOESM5_ESM.xlsx]

## Sheet: Sheet1
Suplementary 1. Raw data of MIRU-VNTR, spoligotyping and drug sensitivity tests of 58 M. tuberculosis isolated from homeless individuals in Addis Ababa city, Ethiopia
Sample ID	Country Isolation	Species	Lineage	154	424	577	580	802	960	1644	1955	2059	2163b	2165	2347	2401	2461	2531	2687	2996	3007	3171	3192	3690	4052	4156	4348	Spoligo 1	Spoligo 2	Spoligo 3	Spoligo 4	Spoligo 5	Spoligo 6	Spoligo 7	Spoligo 8	Spoligo 9	Spoligo 10	Spoligo 11	Spoligo 12	Spoligo 13	Spoligo 14	Spoligo 15	Spoligo 16	Spoligo 17	Spoligo 18	Spoligo 19	Spoligo 20	Spoligo 21	Spoligo 22
TS-HP 13	Ethiopia	M. tuberculosis		1	2	2	2	2	4	3	1	2	1	2	4	1	2	6	1	4	3	3	3	2	7	2	2	1	1	1	1	1	1	1	1	1	1	1	1	1	1	1	1	1	1	1	1	0	0
TS-HP 2148	Ethiopia	M. tuberculosis		2	2	4	2	2	1	3	3	2	2	3	4	2	3	5	1	4	3	3	3	3	6	2	2	1	1	1	1	1	1	1	1	1	1	1	1	1	1	1	1	0	1	1	1	1	1
TS-HP 3847	Ethiopia	M. tuberculosis		2	2	4	2	5	3	3	3	2	3	2	5	2	2	5	1	4	3	3	3	5	3	2	2	1	1	1	1	1	1	1	1	1	1	1	1	0	1	1	1	1	1	1	1	1	1
TS-HP 71	Ethiopia	M. tuberculosis		2	2	5	2	5	3	3	3	2	3	2	4	2	2	4	1	5	3	3	3	4	3	2	2	1	1	1	1	1	1	1	1	1	1	1	1	0	1	1	1	1	1	1	1	1	1
TS-HP 106	Ethiopia	M. tuberculosis		2	2	4	2	4	3	3	5	2	3	2	4	2	2	5	1	4	3	3	3	4	3	2	2	1	1	1	1	1	1	1	1	1	1	1	1	0	1	1	1	1	1	1	1	1	1
TS-HP 188	Ethiopia	M. tuberculosis		2	2	4	2	5	3	3	3	2	3	2	6	2	2	5	1	4	3	3	3	5	3	2	2	1	1	1	1	1	1	1	1	1	1	1	1	0	1	1	1	1	1	1	1	1	1
TS-HP 1142	Ethiopia	M. tuberculosis		2	2	4	2	5	3	3	3	2	3	2	5	2	2	4	1	5	3	3	3	4	3	2	2	1	1	1	1	1	1	1	1	1	1	1	1	0	1	1	1	1	1	1	1	1	1
TS-HP 217	Ethiopia	M. tuberculosis		2	2	4	2	5	3	3	3	2	3	2	5	2	2	4	1	5	3	3	3	4	3	2	2	1	1	1	1	1	1	1	1	1	1	1	1	0	1	1	1	1	1	1	1	1	1
TS-HP 255	Ethiopia	M. tuberculosis		2	1	3	2	2	5	1	3	2	2	3	4	4	2	5	1	1	4	3	3	3	10	3	2	1	1	1	1	1	1	1	1	1	1	1	1	1	1	1	1	1	1	1	1	1	1
TS-HP 331	Ethiopia	M. tuberculosis		2	1	4	2	2	4	1	5	2	2	3	5	4	2	4	1	1	3	3	2	3	5	3	2	1	1	1	1	1	1	1	1	1	1	1	1	1	1	1	1	1	1	1	1	1	1
TS-HP 1147	Ethiopia	M. tuberculosis		2	2	3	2	3	6	3	2	1	3	3	2	6	2	3	1	6	3	3	3	3	6	2	2	1	1	1	1	1	1	1	1	1	1	1	1	1	1	1	1	1	1	1	1	1	1
TS-HP345	0	0		0	0	0	0	0	0	0	0	0	0	0	0	0	0	0	0	0	0	0	0	0	0	0	0	0	0	0	0	0	0	0	0	0	0	0	0	0	0	0	0	0	0	0	0	0	0
TS-HP 953	Ethiopia	M. tuberculosis		2	2	3	2	3	7	3	2	1	3	3	2	4	2	3	1	4	3	3	3	3	7	2	2	1	1	1	1	1	1	1	1	1	1	1	1	1	1	1	1	1	1	1	1	1	1
TS-HP 835	Ethiopia	M. tuberculosis		2	1	3	2	4	4	3	2	2	5	2	5	2	2	5	1	4	2	3	2	3	3	2	2	1	1	1	1	1	1	1	1	1	1	1	1	1	1	1	1	1	1	1	1	1	1
TS-HP 2090	Ethiopia	M. tuberculosis		2	1	4	2	4	4	3	2	2	4	2	5	2	2	5	1	5	2	3	2	3	3	2	2	1	1	1	1	1	1	1	1	1	1	1	1	1	1	1	1	1	1	1	1	1	1
TS-HP 4738	Ethiopia	M. tuberculosis		2	1	5	2	4	4	3	2	2	4	2	5	2	2	5	1	5	2	3	2	3	3	2	2	1	1	1	1	1	1	1	1	1	1	1	1	1	1	1	1	1	1	1	1	1	1
TS-HP 1531	Ethiopia	M. tuberculosis		2	1	4	2	3	5	1	5	2	2	3	4	5	2	4	1	1	3	3	3	3	5	3	2	1	1	1	1	1	1	1	1	1	1	1	1	1	1	1	1	1	1	1	1	1	1
TS-HP 5301	Ethiopia	M. tuberculosis		2	1	4	2	3	5	1	3	2	2	3	4	4	2	5	1	1	3	3	3	3	7	3	2	1	1	1	1	1	1	1	1	1	1	1	1	1	1	1	1	1	1	1	1	1	1
TS-HP 747	Ethiopia	M. tuberculosis		2	1	4	2	3	5	1	3	2	2	3	4	4	2	5	1	1	3	3	4	3	8	3	2	1	1	1	1	1	1	1	1	1	1	1	1	1	1	1	1	1	1	1	1	1	1
TS-HP 3572	Ethiopia	M. tuberculosis		2	1	4	2	2	5	1	3	2	2	3	4	4	2	5	1	1	3	3	3	3	10	3	2	1	1	1	1	1	1	1	1	1	1	1	1	1	1	1	1	1	1	1	1	1	1
TS-HP 4098	Ethiopia	M. tuberculosis		2	1	4	2	2	5	1	5	2	2	3	4	4	2	5	1	1	3	3	3	3	5	3	2	1	1	1	1	1	1	1	1	1	1	1	1	1	1	1	1	1	1	1	1	1	1
TS-HP 2743	Ethiopia	M. tuberculosis		2	1	4	2	1	5	1	2	4	2	3	4	4	2	5	1	1	3	3	3	3	8	3	2	1	1	1	1	1	1	1	1	1	1	1	1	1	1	1	1	1	1	1	1	1	1
TS-HP 485	Ethiopia	M. tuberculosis		2	4	3	2	6	4	3	4	2	4	3	4	4	2	5	1	5	3	3	3	4	8	3	2	1	1	1	1	1	1	1	1	1	1	1	1	1	0	1	1	1	0	1	1	1	1
TS-HP 5407	Ethiopia	M. tuberculosis		2	4	3	2	4	4	3	3	2	4	3	4	4	2	5	1	5	3	3	3	3	8	3	2	1	1	1	1	1	1	1	1	1	1	1	1	1	1	1	1	1	0	1	1	1	1
TS-HP 651	Ethiopia	M. tuberculosis		2	4	1	2	4	5	3	4	2	6	3	4	4	2	5	1	5	3	3	2	3	5	3	2	1	1	1	1	1	1	1	1	1	1	1	1	1	1	1	1	1	0	1	1	1	1
TS-HP 208	Ethiopia	M. tuberculosis		2	1	4	2	2	5	1	3	2	1	3	5	4	2	5	1	1	3	3	3	3	7	3	2	1	1	1	1	1	1	1	1	1	0	0	0	0	0	0	0	0	0	0	1	1	1
TS-HP 933	Ethiopia	M. tuberculosis		2	1	5	2	2	5	1	5	2	1	3	4	4	2	5	1	1	3	3	3	3	6	3	2	1	1	1	1	1	1	1	1	1	0	0	0	0	0	0	0	0	0	0	1	1	1
TS-HP 1738	Ethiopia	M. tuberculosis		2	1	4	2	2	4	1	3	2	1	3	5	5	2	4	1	1	3	3	3	3	5	3	2	1	1	1	1	1	1	1	1	1	0	0	0	0	0	0	0	0	0	0	1	1	1
TS-HP 3621	Ethiopia	M. tuberculosis		2	1	2	3	4	1	5	1	1	3	3	7	2	5	2	4	2	1	3	3	4	2	3	3	1	1	1	1	1	1	1	1	1	0	0	0	0	0	0	0	0	0	0	1	1	1
TS-HP 2153	Ethiopia	M. tuberculosis		2	1	2	3	4	1	5	1	1	3	3	7	2	5	2	4	2	1	3	3	4	2	3	3	1	1	1	1	1	1	1	1	1	0	0	0	0	0	0	0	0	0	0	1	1	1
TS-HP 1264	Ethiopia	M. tuberculosis		2	1	4	2	2	5	1	3	2	1	3	4	4	2	5	1	1	3	3	3	3	7	3	2	1	1	1	1	1	1	1	1	1	0	0	0	0	0	0	0	0	0	0	1	1	1
TS-HP 2752	Ethiopia	M. tuberculosis		2	4	2	2	3	4	3	4	2	1	4	4	2	2	5	1	6	3	3	4	3	7	4	3	1	1	1	0	0	0	0	1	1	1	1	1	1	1	1	1	1	1	1	1	1	1
TS-HP 834	Ethiopia	M. tuberculosis		2	3	2	2	3	6	5	4	4	2	4	4	2	2	5	1	5	3	3	5	3	0	4	3	1	1	1	0	0	0	0	1	1	1	1	1	1	1	1	1	1	1	1	1	1	1
TS-HP 380	Ethiopia	M. tuberculosis		2	3	2	2	3	6	3	2	2	2	6	4	2	2	5	1	5	3	3	0	3	7	4	3	1	1	1	0	0	0	0	1	1	1	1	1	1	1	1	1	1	1	1	1	1	1
TS-HP 447	Ethiopia	M. tuberculosis		2	2	3	3	3	5	3	3	2	4	3	4	4	2	5	1	5	3	3	3	3	6	3	2	1	1	1	1	1	1	1	1	1	1	1	1	1	1	1	1	1	1	1	1	1	1
TS-HP 2939	Ethiopia	M. tuberculosis		2	2	4	4	2	1	3	5	2	2	3	5	2	3	4	1	5	3	3	3	3	5	2	2	1	1	1	1	1	1	1	1	1	1	1	1	1	1	1	1	0	1	1	1	1	1
TS-HP 1634	Ethiopia	M. tuberculosis		2	2	5	2	2	1	3	3	2	2	3	4	2	3	5	1	4	3	3	4	3	6	2	2	1	1	1	1	1	1	1	1	1	1	1	1	1	1	1	1	0	1	1	1	1	1
TS-HP 4712	Ethiopia	M. tuberculosis		2	2	4	2	2	1	3	3	4	2	3	4	2	3	5	1	5	3	3	3	3	6	2	2	1	1	1	1	1	1	1	1	1	1	1	1	1	1	1	1	0	1	1	1	1	1
TS-HP 4513	Ethiopia	M. tuberculosis		2	2	4	2	3	3	3	5	2	4	2	5	2	2	5	1	4	3	3	3	5	3	2	2	1	1	1	1	1	1	1	1	1	1	1	1	0	1	1	1	1	1	1	1	1	1
TS-HP 695	Ethiopia	M. tuberculosis		2	2	4	4	3	3	3	3	2	5	2	4	2	2	4	1	5	3	3	3	4	3	2	2	1	1	1	1	1	1	1	1	1	1	1	1	0	1	1	1	1	1	1	1	1	1
TS-HP 519	Ethiopia	M. tuberculosis		2	2	4	2	1	2	4	2	2	3	3	3	2	1	5	1	5	3	3	3	3	4	2	2	1	1	1	1	1	1	1	1	0	1	1	1	0	1	1	1	1	1	1	1	1	1
TS-HP 3522	Ethiopia	M. tuberculosis		2	2	4	2	1	2	4	2	2	3	3	3	2	1	5	1	5	3	3	4	3	4	2	0	1	1	1	1	1	1	1	1	0	1	1	1	0	1	1	1	1	1	1	1	1	1
TS-HP 2136	Ethiopia	M. tuberculosis		2	2	3	3	3	5	3	3	2	5	3	4	4	2	5	1	5	3	3	3	3	6	3	2	1	1	1	1	1	1	1	1	1	1	1	1	1	1	1	1	1	1	1	1	1	1
TS-HP 3718	Ethiopia	M. tuberculosis		2	2	3	4	4	5	3	5	2	4	3	4	4	2	5	1	4	2	3	3	3	6	3	2	1	1	1	1	1	1	1	1	1	1	1	1	1	1	1	1	1	1	1	1	1	1
TS-HP 4530	Ethiopia	M. tuberculosis		2	5	4	2	2	5	3	2	4	3	3	4	4	2	5	1	5	3	3	2	3	6	3	2	1	1	1	1	1	1	1	1	1	1	1	1	1	1	1	1	1	0	1	1	1	1
TS-HP 5256	Ethiopia	M. tuberculosis		2	1	4	2	2	4	1	3	2	2	3	4	4	2	5	1	1	3	3	3	3	7	1	2	1	1	1	1	1	1	1	1	1	1	1	1	1	1	1	1	1	1	0	1	1	1
TS-HP 3974	Ethiopia	M. tuberculosis		2	2	5	2	2	1	4	3	3	3	2	3	2	2	4	3	2	2	2	5	4	6	2	1	1	1	1	1	1	1	1	1	1	1	1	1	1	1	1	1	1	1	1	0	0	0
TS-HP 740	Ethiopia	M. tuberculosis		2	1	2	3	5	1	3	1	1	4	3	7	2	5	2	4	2	1	3	3	4	2	3	3	1	1	1	1	1	1	1	1	1	0	0	0	0	0	0	0	0	0	0	1	1	1
TS-HP 4170	Ethiopia	M. tuberculosis		2	1	2	3	5	1	3	1	1	4	3	7	2	5	2	4	2	1	3	3	4	2	3	3	1	1	1	1	1	1	1	1	1	0	0	0	0	0	0	0	0	0	0	1	1	1
TS-HP 3425	Ethiopia	M. tuberculosis		2	3	2	4	5	1	2	1	1	5	3	7	3	5	2	4	3	1	2	3	5	2	3	2	1	1	1	1	1	1	1	1	1	0	0	0	0	0	0	0	0	0	0	1	1	1
TS-HP 5284	Ethiopia	M. tuberculosis		2	5	4	3	3	8	3	5	2	2	3	5	4	2	5	1	2	3	2	4	3	6	3	3	1	1	1	0	0	0	0	1	1	1	1	1	1	1	1	1	1	1	1	1	1	1
TS-HP 2560	Ethiopia	M. tuberculosis		2	1	4	2	0	5	1	3	2	2	3	5	4	4	5	1	1	3	4	3	3	4	1	2	1	1	1	1	1	1	1	1	1	1	1	1	1	1	1	1	1	1	1	1	1	1
TS-HP 3804	Ethiopia	M. tuberculosis		2	2	4	2	2	1	4	2	2	1	3	4	1	4	5	1	5	3	3	3	3	5	2	2	1	1	1	1	1	1	1	1	1	1	1	1	1	1	1	1	1	1	1	1	1	1
TS-HP 4615	Ethiopia	M. tuberculosis		2	1	4	2	3	0	3	5	1	2	3	3	4	1	5	0	1	2	3	4	3	5	3	1	1	1	1	1	1	1	1	1	1	1	1	1	1	1	1	1	1	1	1	1	1	1
TS-HP 5032	Ethiopia	M. tuberculosis		1	2	2	4	2	0	2	3	1	6	3	1	2	2	2	0	4	4	3	3	3	4	4	2	1	1	1	1	1	1	1	1	1	1	1	1	1	1	1	1	1	1	1	1	1	1
TS-HP 814	Ethiopia	M. tuberculosis		2	2	4	2	3	0	2	1	2	4	3	5	4	2	4	1	1	3	4	0	3	4	3	4	1	1	1	1	1	1	1	1	1	1	1	1	1	1	1	1	1	1	1	1	1	1
TS-HP 1358	Ethiopia	M. tuberculosis		2	5	2	2	4	0	1	3	2	2	4	5	2	2	5	1	8	3	4	6	4	7	4	3	1	1	0	0	0	0	0	1	1	1	1	1	1	1	1	1	1	1	1	1	1	1
TS-HP 3177	Ethiopia	M. tuberculosis		2	4	4	5	4	0	7	4	2	4	3	4	2	1	4	1	8	0	5	6	5	5	3	7	1	1	1	1	1	1	1	1	1	1	1	1	1	1	0	1	1	1	1	1	1	1
TS-HP 521	Ethiopia	M. tuberculosis		2	2	4	2	3	0	0	3	2	2	3	4	2	2	4	1	1	3	4	4	2	5	4	2	1	1	1	1	1	1	1	1	1	1	1	1	1	1	0	1	1	1	1	1	1	1
[truncated: 25 more columns]
